# Supplementary material for: Aid alignment: a longer term lens on trends in development assistance for health in Uganda
Source: Global Health. 2013 Feb 20;9:7. doi: 10.1186/1744-8603-9-7 (PMC3599223; doi:10.1186/1744-8603-9-7)
Supplement: Additional file 1 — DAH data used in analysis. [file 1744-8603-9-7-S1.xlsx]

## Sheet: Figure 1
Item	Source	Unit of Measure	1999	2000	2001	2002	2003	2004	2005	2006	2007	2008	2009
Total Donor Disbursements to Health Sector	OECD/ DAC Creditor Reporting System	millions USD, constant 2009 prices				96.1576	209.119	277.005	304.46	308.548	365.003	341.075	429.947
Total Donor Commitments to Health Sector	OECD/DAC Creditor Reporting System	millions USD, constant 2009 prices	91.3728	193.379	227.068	165.465	281.486	304.363	367.024	257.679	353.1	580.278	426.264
Rest of the World/ External Resource Expenditures on Health	WHO Estimates for National Health Accounts data	millions Ugandan Shillings, current prices	151415	176126	203827	174394	153260	254850	449968	485185	572396	665374	590472
Rest of the World/ External Resource Expenditures on Health	Converted to USD	millions USD, current prices	104.078	107.102	116.097	97.0178	78.0457	140.777	252.696	264.918	332.114	386.746	290.828
Rest of the World/ External Resource Expenditures on Health	Standardized to 2009 prices	millions USD, constant 2009 prices	145.381	154.855	175.662	141.12	99.3265	163.783	286.529	293.043	339.707	376.137	290.828
PAF Budget Support	MOH National Health Accounts	millions Ugandan Shillings, current prices	33.15	94.38	141.06
PAF Budget Support	Converted to USD	millions USD, current prices	22.7862	57.3922	80.3459
PAF Budget Support	MOFPED Annual Budget Performance Reports, Approved Budget Estimates, Background to the Budget	millions USD, current prices				102.7	95.3609	99.7	115	90	125	79.9	120.33
PAF Budget Support	Standardized to 2009 prices	millions USD, constant 2009 prices	31.8289	82.9816	121.568	149.385	121.363	115.993	130.397	99.555	127.858	77.7084	120.33
Proportion of PAF Budget Allocated to Health	MOFPED Annual Budget Performance Reports, Approved Budget Estimates, Background to the Budget	percentage	0.212574	0.172575	0.185548	0.163615	0.190148	0.204762	0.211736	0.205261	0.204399	0.17425	0.298538
Sector Budget Support to PAF (SBS-PAF)	PAF Budget Support * Proportion of PAF Budget Allocated to Health	millions USD, constant 2009 prices	6.766	14.3205	22.5567	24.4415	23.0769	23.751	27.6098	20.4347	26.1339	13.5407	35.9231
SBS reported in CRS	OECD/DAC CRS Microdata	millions USD, constant 2009 prices					13.3082	9.21722	11.5384	2.99708	15.8901	11.5581	19.168
SBS not reported in CRS	SBS minus - SBS already reported	millions USD, constant 2009 prices					9.76872	14.5337	16.0714	17.4376	10.2438	1.98262	16.7551
General Budget Support, Non-PAF Grants	MOFPED Annual Budget Performance Reports, Approved Budget Estimates, Background to the Budget	millions USD, current prices	69	75.1	121.93	48	108.087	259.62	278.9	90	240	150.26	102.36
General Budget Support, Loans	MOFPED Annual Budget Performance Reports, Approved Budget Estimates, Background to the Budget	millions USD, current prices	123.6	38.05	235.4	198.9	224.5	41.1	6.2	41.5	269.9	2.4	118
GBS (includes non-PAF grants and loans, excludes debt relief)	Sum of Non-PAF Grants and Loans	millions USD, current prices	192.6	113.15	357.33	246.9	332.587	300.72	285.1	131.5	509.9	152.66	220.36
GBS (includes non-PAF grants and loans, excludes debt relief)	Standardized to 2009 prices	millions USD, constant 2009 prices	269.033	163.6	540.663	359.134	423.273	349.864	323.271	145.461	521.557	148.473	220.36
Proportion of GOU Budget Allocated to Health	MOH Annual Health Sector Performance Reports	percentage	0.113	0.073	0.075	0.089	0.094	0.096	0.097	0.089	0.093	0.09	0.083
GBS Allocated to Health	Non-PAF GBS * Health Share	millions USD, constant 2009 prices	30.4007	11.9428	40.5497	31.9629	39.7877	33.5869	31.3573	12.946	48.5048	13.3625	18.2899
GBS reported in CRS (Poverty Reduction Support Credits)	OECD/DAC CRS Microdata - Poverty Reduction Support Credits	millions USD, constant 2009 prices					43.1168	26.6791	35.2198	0	0	0	19.4325
GBS not reported in CRS	GBS - GBS already reported	millions USD, constant 2009 prices					0	6.90782	0	12.946	48.5048	13.3625	0
Authors' Best Estimate of GBS	GBS Allocated to Health or GBS reported in	millions USD, constant 2009 prices	30.4007	11.9428	40.5497	31.9629	43.1168	33.5869	35.2198	12.946	48.5048	13.3625	19.4325
Donor Disbursements - CRS	OECD/DAC Creditor Reporting System	millions USD, constant 2009 prices				96.1576	209.119	277.005	304.46	308.548	365.003	341.075	429.947
Donor Commitments - CRS	OECD/DAC Creditor Reporting System	millions USD, constant 2009 prices	91.3728	193.379	227.068	165.465	281.486	304.363	367.024	257.679	353.1	580.278	426.264
Donor Expenditures - NHA	WHO Estimates for National Health Accounts data	millions USD, constant 2009 prices	145.381	154.855	175.662	141.12	99.3265	163.783	286.529	293.043	339.707	376.137	290.828
Authors' Best Estimate of Total DAH (includes SBS and GBS)	Sum of Total Expenditures/Disbursements plus "SBS not reported" and "GBS not reported"	millions USD, constant 2009 prices	182.547	181.118	238.769	197.524	218.888	298.447	320.532	338.931	423.752	356.421	446.702
Exchange rate	Bank of Uganda/ WHO National Health Accounts		1454.83	1644.48	1755.66	1797.55	1963.72	1810.3	1780.67	1831.45	1723.49	1720.44	2030.31
Total DAC Deflator	OECD/DAC Creditor Reporting System		71.5898	69.1625	66.0911	68.7487	78.575	85.9534	88.1922	90.4023	97.7649	102.82	100

## Sheet: Figure 2
Item	Source	Unit of Measure	2003	2004	2005	2006	2007	2008	2009
Total DAH	Author's estimates (see Figure 2)	millions USD, constant prices (2009)	218.888	298.447	320.532	338.931	423.752	356.421	446.702
U.S. assistance for HIV/AIDS, including PEPFAR	OECD/DAC Creditor Reporting System	millions USD, constant prices (2009)	25.3895	83.1638	102.001	128.91	171.531	193.603	231.551
Global Fund for AIDS, Tuberculosis, and Malaria	OECD/DAC Creditor Reporting System	millions USD, constant prices (2009)	0.365294	43.8357	46.7055	30.6579	45.0484	7.03865	46.9202
Assistance for HIV/AIDS from other donors (excludes U.S. and GFATM)	OECD/DAC Creditor Reporting System	millions USD, constant prices (2009)	27.9566	34.0716	29.7544	29.7891	32.883	25.1679	23.5585
Assistance for malaria and tuberculosis from other donors (excludes GFATM)	OECD/DAC Creditor Reporting System	millions USD, constant prices (2009)	1.25424	2.14252	0.742637	0.741564	6.71344	20.4277	14.8366
Assistance for all other health program areas or support systems	Total DAH minus other categories	millions USD, constant prices (2009)	163.922	135.233	141.328	148.833	167.576	110.184	129.836

## Sheet: Figure 3
Item	Source	Unit of Measure	1999	2000	2001	2002	2003	2004	2005	2006	2007	2008	2009
Total DAH	Author's Best Estimate (see calculation in Figure 2 Excel Sheet)	millions USD, constant prices (2009)	182.547	181.118	238.769	197.524	218.888	298.447	320.532	338.931	423.752	356.421	446.702
Project Support on MTEF	MOFPED Annual Budget Performance Reports, Approved Budget Estimates, Background to the Budget, MOH Annual Health Sector Performance Reviews	billions Ugandan Shillings, current prices	72	115	114.77	144.07	141.96	175.27	146.74	268.38	139.23	141.12	253.1
Project Support on MTEF	MOFPED Annual Budget Performance Reports, Approved Budget Estimates, Background to the Budget, MOH Annual Health Sector Performance Reviews	millions USD, current prices	49.4904	69.9311	65.3715	80.148	72.2914	96.818	82.4074	146.539	80.7837	82.0253	124.661
Project Support on MTEF	MOFPED Annual Budget Performance Reports, Approved Budget Estimates, Background to the Budget, MOH Annual Health Sector Performance Reviews	millions USD, constant prices (2009)	69.1306	101.111	98.9112	116.581	92.0031	112.64	93.4407	162.097	82.6305	79.7754	124.661
Sector Budget Support through PAF	MOH National Health Accounts 1999-2001, MOFPED Annual Budget Performance Reports, Approved Budget Estimates, Background to the Budget 2002-2009	millions USD, constant prices (2009)	6.766	14.3205	22.5567	24.4415	23.0769	23.751	27.6098	20.4347	26.1339	13.5407	35.9231
General Budget Support	MOFPED Annual Budget Performance Reports, Approved Budget Estimates, Background to the Budget, OECD/DAC Creditor Reporting System	millions USD, constant prices (2009)	30.4007	11.9428	40.5497	31.9629	43.1168	33.5869	35.2198	12.946	48.5048	13.3625	19.4325
Off-Budget Project Support	Total DAH minus MTEF Project Support, SBS, and GBS	millions USD, constant prices (2009)	76.2501	53.7438	76.7512	24.5385	60.691	128.469	164.261	143.454	266.482	249.742	266.685
Exchange rate	Bank of Uganda/ WHO National Health Accounts		1454.83	1644.48	1755.66	1797.55	1963.72	1810.3	1780.67	1831.45	1723.49	1720.44	2030.31
Total DAC Deflator	OECD/DAC Creditor Reporting System		71.5898	69.1625	66.0911	68.7487	78.575	85.9534	88.1922	90.4023	97.7649	102.82	100

## Sheet: Figure 4
Item	Source	Unit of Measure	1999	2000	2001	2002	2003	2004	2005	2006	2007	2008	2009
General Resources (GOU + GBS)	See calculation in Figure 5	millions USD, constant prices (2009)	48.2378	45.8342	54.5963	54.6855	42.8194	34.3119	24.3758	15.6613	21.7333	26.3657	76.8159
Poverty Action Funds (GOU + GBS)	See calculation in Figure 5	millions USD, constant prices (2009)	7.22798	3.57721	18.6811	48.6042	41.3859	60.9085	71.7198	83.6631	84.8395	109.087	58.4064
Proportion of General + PAF Resources from GBS	See calculation in Figure 5	millions USD, constant prices (2009)	0.548099	0.241702	0.553372	0.309449	0.512044	0.352728	0.366508	0.130341	0.455133	0.0986511	0.143708
Proportion of General + PAF Resources from GOU	100% minus proportion of general and PAF resources from GBS	millions USD, constant prices (2009)	0.451901	0.758298	0.446628	0.690551	0.487956	0.647272	0.633492	0.869659	0.544867	0.901349	0.856292
Project Support on MTEF	MOFPED Annual Budget Performance Reports, Approved Budget Estimates, Background to the Budget, MOH Annual Health Sector Performance Reviews	millions USD, constant prices (2009)	69.1306	101.111	98.9112	116.581	92.0031	112.64	93.4407	162.097	82.6305	79.7754	124.661
Sector Budget Support through PAF	MOH National Health Accounts 1999-2001, MOFPED Annual Budget Performance Reports, Approved Budget Estimates, Background to the Budget 2002-2009	millions USD, constant prices (2009)	6.766	14.3205	22.5567	24.4415	23.0769	23.751	27.6098	20.4347	26.1339	13.5407	35.9231
General Budget Support	MOFPED Annual Budget Performance Reports, Approved Budget Estimates, Background to the Budget, OECD/DAC Creditor Reporting System	millions USD, constant prices (2009)	30.4007	11.9428	40.5497	31.9629	43.1168	33.5869	35.2198	12.946	48.5048	13.3625	19.4325
Proportion of GOU Budget Allocated to Health	MOH Annual Health Sector Performance Reports	percentage	0.113	0.073	0.075	0.089	0.094	0.096	0.097	0.089	0.093	0.09	0.083
GOU Resources	General resources and PAF multiplied by proportion of resources from GOU	millions USD, constant prices (2009)	25.065	37.4686	32.7278	71.3268	41.0884	61.6335	60.8758	86.3783	58.068	122.09	115.79
HIPC Debt Relief	MOFPED Annual Budget Performance Reports, Approved Budget Estimates, Background to the Budget, WHO Debt Relief Information Sheet	millions USD, constant prices (2009)	5.93868	7.48561	11.2298	9.66236	19.7178	14.5746	15.5959	19.0724	11.2899	7.79904	13.7328
On-Budget DAH (SBS-PAF, GBS, Project Support on MTEF)	Sum of SBS-PAF, GBS,and project support on MTEF	millions USD, constant prices (2009)	106.297	127.375	162.018	172.985	158.197	169.978	156.27	195.478	157.269	106.679	180.016
Off-Budget Project Support	See calculation in Figure 3	millions USD, constant prices (2009)	76.2501	53.7438	76.7512	24.5385	60.691	128.469	164.261	143.454	266.482	249.742	266.685
Total Resources for Health	Sum of GOU resources, HIPC debt relief, on-budget DAH, and off-budget project support		213.551	226.073	282.726	278.513	279.694	374.655	397.003	444.382	493.11	486.31	576.224

## Sheet: Figure 5
Item	Source	Unit of Measure	1999	2000	2001	2002	2003	2004	2005	2006	2007	2008	2009
Poverty Action Funds (Sector Budget Support)	MOH National Health Accounts 1999-2001, MOFPED Annual Budget Performance Reports, Approved Budget Estimates, Background to the Budget 2002-2009	millions USD, constant prices (2009)	6.766	14.3205	22.5567	24.4415	23.0769	23.751	27.6098	20.4347	26.1339	13.5407	35.9231
Poverty Action Funds (HIPC Debt Relief)	MOFPED Annual Budget Performance Reports, Approved Budget Estimates, Background to the Budget, WHO Debt Relief Information Sheet	millions USD, constant prices (2009)	5.93868	7.48561	11.2298	9.66236	19.7178	14.5746	15.5959	19.0724	11.2899	7.79904	13.7328
Poverty Action Funds (GOU + GBS)		millions USD, constant prices (2009)	7.22798	3.57721	18.6811	48.6042	41.3859	60.9085	71.7198	83.6631	84.8395	109.087	58.4064
Project Support	MOFPED Annual Budget Performance Reports, Approved Budget Estimates, Background to the Budget, MOH Annual Health Sector Performance Reviews	millions USD, constant prices (2009)	69.1306	101.111	98.9112	116.581	92.0031	112.64	93.4407	162.097	82.6305	79.7754	124.661
General Resources (GOU + GBS)	Total Health Budget minus PAF minus project support	millions USD, constant prices (2009)	48.2378	45.8342	54.5963	54.6855	42.8194	34.3119	24.3758	15.6613	21.7333	26.3657	76.8159
Proportion of GOU Resources from GBS	GBS/(GOU Resources + GBS, including PAF)	millions USD, constant prices (2009)	0.548099	0.241702	0.553372	0.309449	0.512044	0.352728	0.366508	0.130341	0.455133	0.0986511	0.143708
Total Health Budget on MTEF	MOFPED Annual Budget Performance Reports, Approved Budget Estimates, Background to the Budget, MOH Annual Health Sector Performance Reviews	billions Ugandan shillings, current prices	143	196	239	313.86	337.92	383.07	365.5	498.24	381.86	418.48	628.46
Total Health Budget on MTEF	Converted to USD	millions USD, current prices	98.2935	119.187	136.131	174.604	172.082	211.605	205.26	272.046	221.562	243.24	309.539
Total Health Budget on MTEF	Adjusted for inflation	millions USD, constant prices (2009)	137.301	172.329	205.975	253.975	219.003	246.186	232.742	300.928	226.627	236.568	309.539
General Budget Support	MOFPED Annual Budget Performance Reports, Approved Budget Estimates, Background to the Budget, OECD/DAC Creditor Reporting System	millions USD, constant prices (2009)	30.4007	11.9428	40.5497	31.9629	43.1168	33.5869	35.2198	12.946	48.5048	13.3625	19.4325
o/w estimated GBS allocated to Non-PAF items	GBS not to exceed Total Health Budget minus Project Support minus Poverty Actions Funds	millions USD, constant prices (2009)	30.4007	11.9428	40.5497	31.9629	42.8194	33.5869	24.3758	12.946	21.7333	13.3625	19.4325
o/w estimated GBS allocated to PAF items	GBS in excess of Total Health Budget minus Project Support and Poverty Action Funds	millions USD, constant prices (2009)	0	0	0	0	0.297451	0	10.844	0	26.7715	0	0
Project Support	MOFPED Annual Budget Performance Reports, Approved Budget Estimates, Background to the Budget, MOH Annual Health Sector Performance Reviews	millions USD, constant prices (2009)	69.1306	101.111	98.9112	116.581	92.0031	112.64	93.4407	162.097	82.6305	79.7754	124.661
GOU Resources	Total Health Budget minus GBS minus PAF minus project support	millions USD, constant prices (2009)	17.8371	33.8914	14.0466	22.7226	0	0.724989	0	2.71526	0	13.0032	57.3834
Poverty Action Funds for Health	MOFPED Annual Budget Performance Reports, Approved Budget Estimates, Background to the Budget, MOH Annual Health Sector Performance Reviews, Uganda Debt Network	billions Ugandan shillings, current prices	20.76	28.87	60.88	102.21	129.89	154.41	180.48	203.93	206.01	230.72	219.4
Poverty Action Funds for Health	Converted to USD	millions USD, current prices	14.2697	17.5558	34.6764	56.8607	66.1449	85.295	101.355	111.349	119.531	134.105	108.062
Poverty Action Funds for Health	Adjusted for inflation	millions USD, constant prices (2009)	19.9327	25.3833	52.4676	82.708	84.1806	99.234	114.926	123.17	122.263	130.427	108.062
o/w Sector Budget Support	MOH National Health Accounts 1999-2001, MOFPED Annual Budget Performance Reports, Approved Budget Estimates, Background to the Budget 2002-2009	millions USD, constant prices (2009)	6.766	14.3205	22.5567	24.4415	23.0769	23.751	27.6098	20.4347	26.1339	13.5407	35.9231
o/w General Budget Support	GBS in excess of Total Health Budget minus Project Support and Poverty Action Funds	millions USD, constant prices (2009)	0	0	0	0	0.297451	0	10.844	0	26.7715	0	0
HIPC Debt Relief to PAF	MOFPED Annual Budget Performance Reports, Approved Budget Estimates, Background to the Budget, WHO Debt Relief Information Sheet	millions USD, current prices	20	30	40	40.6	81.48	61.18	64.96	84	54	46.02	46
HIPC Debt Relief to PAF	Adjusted for inflation	millions USD, constant prices (2009)	27.937	43.3761	60.5225	59.0556	103.697	71.1781	73.6573	92.918	55.2345	44.7577	46
Proportion of PAF Budget Allocated to Health	MOFPED Annual Budget Performance Reports, Approved Budget Estimates, Background to the Budget	percentage	0.212574	0.172575	0.185548	0.163615	0.190148	0.204762	0.211736	0.205261	0.204399	0.17425	0.298538
o/w HIPC Debt Relief Allocated to Health	HIPC Debt Relief * Proportion of PAF Budget Allocated to Health	millions USD, constant prices (2009)	5.93868	7.48561	11.2298	9.66236	19.7178	14.5746	15.5959	19.0724	11.2899	7.79904	13.7328
o/w GOU Resources	Poverty Action Funds minus SBS minus GBS minus HIPC debt relief	millions USD, constant prices (2009)	7.22798	3.57721	18.6811	48.6042	41.0884	60.9085	60.8758	83.6631	58.068	109.087	58.4064
o/w HIPC Debt Relief, GOU Resources, and GBS	Poverty Action Funds minus SBS	millions USD, constant prices (2009)	13.1667	11.0628	29.9109	58.2665	61.1037	75.4831	87.3158	102.735	96.1293	116.886	72.1392
Exchange rate	Bank of Uganda/ WHO National Health Accounts		1454.83	1644.48	1755.66	1797.55	1963.72	1810.3	1780.67	1831.45	1723.49	1720.44	2030.31
Total DAC Deflator	OECD/DAC Creditor Reporting System		71.5898	69.1625	66.0911	68.7487	78.575	85.9534	88.1922	90.4023	97.7649	102.82	100

## Sheet: Figure 6
Item	Source	Unit of measure	HSSP	2003	2004	2005	2006	2007	2008	2009
Total DAH	Author's estimates (see Figure 2)	millions USD, constant prices (2009)		218.888	298.447	320.532	338.931	423.752	356.421	446.702
GBS		millions USD, constant prices (2009)		43.1168	33.5869	35.2198	12.946	48.5048	13.3625	19.4325
SBS		millions USD, constant prices (2009)		23.0769	23.751	27.6098	20.4347	26.1339	13.5407	35.9231
STIs, HIV/AIDS	OEDC/DAC Creditor Reporting System	millions USD, constant prices (2009)	0.02	53.7114	147.338	140.255	158.699	244.168	218.771	259.36
Malaria	OEDC/DAC Creditor Reporting System	millions USD, constant prices (2009)	0.01	1.25424	13.4851	36.0629	31.3995	12.0073	25.4319	54.8061
Tuberculosis	OEDC/DAC Creditor Reporting System	millions USD, constant prices (2009)	0.009	0	2.39086	2.88515	0	0.000307303	2.03446	2.69966
Essential Clinical Care, IMCI & Mental Health	OEDC/DAC Creditor Reporting System	millions USD, constant prices (2009)	0.208	28.0756	24.9512	29.6197	28.0777	23.0748	15.3867	14.6316
Sexual and Reproductive Health	OEDC/DAC Creditor Reporting System	millions USD, constant prices (2009)	0.06	19.8239	11.5871	9.46744	7.65682	10.1507	16.2622	17.6265
Nutrition	OEDC/DAC Creditor Reporting System	millions USD, constant prices (2009)	0.009	3.13463	1.06481	0.0387618	21.2505	1.50588	1.38087	1.02422
Health Education & School Health	OEDC/DAC Creditor Reporting System	millions USD, constant prices (2009)	0.006	0.375696	0.138009	0.494103	0.590713	0.551757	1.03007	0.590871
Public Health Interventions	OEDC/DAC Creditor Reporting System	millions USD, constant prices (2009)	0.027	1.47845	1.46596	2.41536	4.36018	16.6021	21.0743	14.1629
Support Systems	OEDC/DAC Creditor Reporting System	millions USD, constant prices (2009)	0.652	44.8402	38.6883	36.463	53.5164	41.0519	28.1462	26.4439
